# Supplementary material for: Construction of a Synthetic Aniline-Degrading Consortium Consisting of Pseudomonas sp. RF and Acidovorax sp. PH Guided by Soil Niche Information from Contaminated Sites
Source: Microorganisms. 2026 Mar 17;14(3):678. doi: 10.3390/microorganisms14030678 (PMC13029111; doi:10.3390/microorganisms14030678)
Supplement: Supplementary file 1 [file microorganisms-14-00678-s001.zip]

Archive with 1 entries (1 files):
- microorganisms-4182321-supplementary.pdf
